# Supplementary material for: Patient-derived xenografts of triple-negative breast cancer reproduce molecular features of patient tumors and respond to mTOR inhibition
Source: Breast Cancer Res. 2014 Apr 7;16(2):R36. doi: 10.1186/bcr3640 (PMC4053092; doi:10.1186/bcr3640)
Supplement: Additional file 5: Table S4 — Rapamycin response signature probes. Table showing 200 Affymetrix probes making up the rapamycin response signature. The probes are annotated with gene name, gene symbol and weight given to each probe relative to the first principal component in the rapamycin-response signature. [file bcr3640-S5.xlsx]

## Sheet: signture_probes_annotation_weig
Probe	Number	Gene Title	Gene Symbol	Weight
201008_s_at	1	thioredoxin interacting protein	TXNIP	-0.743323
203455_s_at	2	spermidine/spermine N1-acetyltransferase 1	SAT1	-0.640375
210592_s_at	3	spermidine/spermine N1-acetyltransferase 1	SAT1	0.515842
201010_s_at	4	thioredoxin interacting protein	TXNIP	-0.323577
210021_s_at	5	cyclin O	CCNO	-0.611742
208300_at	6	protein tyrosine phosphatase, receptor type, H	PTPRH	-0.619051
201009_s_at	7	thioredoxin interacting protein	TXNIP	0.704506
214858_at	8	uncharacterized LOC100130449	PP14571	-0.58862
213988_s_at	9	spermidine/spermine N1-acetyltransferase 1	SAT1	-0.492989
201324_at	10	epithelial membrane protein 1	EMP1	-0.650957
202105_at	11	immunoglobulin (CD79A) binding protein 1	IGBP1	-0.691023
201325_s_at	12	epithelial membrane protein 1	EMP1	0.284657
218258_at	13	polymerase (RNA) I polypeptide D, 16kDa	POLR1D	0.433082
207147_at	14	distal-less homeobox 2	DLX2	-0.365499
204319_s_at	15	regulator of G-protein signaling 10	RGS10	-0.4649
204034_at	16	ethylmalonic encephalopathy 1	ETHE1	-0.545796
211937_at	17	eukaryotic translation initiation factor 4B	EIF4B	-0.356146
201288_at	18	Rho GDP dissociation inhibitor (GDI) beta	ARHGDIB	-0.800041
201926_s_at	19	CD55 molecule, decay accelerating factor for complement (Cromer blood group)	CD55	-0.653285
201871_s_at	20	UBX domain protein 1	UBXN1	-0.348553
213083_at	21	solute carrier family 35, member D2	SLC35D2	-0.325523
218858_at	22	DEP domain containing MTOR-interacting protein	DEPTOR	-0.637294
212773_s_at	23	translocase of outer mitochondrial membrane 20 homolog (yeast)	TOMM20	-0.640284
201892_s_at	24	IMP (inosine 5'-monophosphate) dehydrogenase 2	IMPDH2	0.500057
219681_s_at	25	RAB11 family interacting protein 1 (class I)	RAB11FIP1	-0.552152
208903_at	26	ribosomal protein S28	RPS28	0.406182
204528_s_at	27	nucleosome assembly protein 1-like 1	NAP1L1	-0.657965
214919_s_at	28	ankyrin repeat and KH domain containing 1 /// ANKHD1-EIF4EBP3 readthrough /// eukaryotic translation initiation factor 4E binding protein 3	ANKHD1 /// ANKHD1-EIF4EBP3 /// EIF4EBP3	-0.343383
209310_s_at	29	caspase 4, apoptosis-related cysteine peptidase	CASP4	-0.375163
221756_at	30	phosphoinositide-3-kinase interacting protein 1	PIK3IP1	0.325216
208908_s_at	31	calpastatin	CAST	-0.479489
203939_at	32	5'-nucleotidase, ecto (CD73)	NT5E	-0.530984
218546_at	33	chromosome 1 open reading frame 115	C1orf115	0.360318
200810_s_at	34	cold inducible RNA binding protein	CIRBP	-0.625537
200811_at	35	cold inducible RNA binding protein	CIRBP	-0.527916
200074_s_at	36	ribosomal protein L14	RPL14	-0.443931
214953_s_at	37	amyloid beta (A4) precursor protein	APP	-0.344762
204072_s_at	38	furry homolog (Drosophila)	FRY	-0.276124
205110_s_at	39	fibroblast growth factor 13	FGF13	0.286578
201830_s_at	40	neuroepithelial cell transforming 1	NET1	0.269333
212547_at	41	bromodomain containing 3	BRD3	-0.458305
207467_x_at	42	calpastatin	CAST	0.704988
213996_at	43	yippee-like 1 (Drosophila)	YPEL1	-0.658514
212191_x_at	44	ribosomal protein L13 /// small nucleolar RNA, C/D box 68	RPL13 /// SNORD68	-0.507156
208774_at	45	casein kinase 1, delta	CSNK1D	-0.614303
209479_at	46	coiled-coil domain containing 28A	CCDC28A	-0.661314
203288_at	47	KIAA0355	KIAA0355	-0.585385
200960_x_at	48	clathrin, light chain A	CLTA	-0.46423
218764_at	49	protein kinase C, eta	PRKCH	-0.368517
212335_at	50	glucosamine (N-acetyl)-6-sulfatase	GNS	0.441731
219741_x_at	51	zinc finger protein 552	ZNF552	-0.654465
210027_s_at	52	APEX nuclease (multifunctional DNA repair enzyme) 1	APEX1	-0.457495
209020_at	53	chromosome 20 open reading frame 111	C20orf111	0.263946
219961_s_at	54	polo-like kinase 1 substrate 1	PLK1S1	0.677951
204050_s_at	55	clathrin, light chain A	CLTA	0.573814
201812_s_at	56	chromosome 4 open reading frame 46 /// translocase of outer mitochondrial membrane 7 homolog (yeast)	C4orf46 /// TOMM7	0.551133
208771_s_at	57	leukotriene A4 hydrolase	LTA4H	0.255448
208936_x_at	58	lectin, galactoside-binding, soluble, 8	LGALS8	0.668858
219377_at	59	family with sequence similarity 59, member A	FAM59A	-0.560154
218342_s_at	60	endoplasmic reticulum metallopeptidase 1	ERMP1	-0.50847
218165_at	61	MYST/Esa1-associated factor 6	MEAF6	0.697609
221646_s_at	62	zinc finger, DHHC-type containing 11	ZDHHC11	-0.380975
202367_at	63	cut-like homeobox 1	CUX1	-0.617472
217988_at	64	cyclin B1 interacting protein 1, E3 ubiquitin protein ligase	CCNB1IP1	-0.426316
208407_s_at	65	catenin (cadherin-associated protein), delta 1 /// TMX2-CTNND1 readthrough (non-protein coding)	CTNND1 /// TMX2-CTNND1	-0.294605
212223_at	66	iduronate 2-sulfatase	IDS	-0.402405
209091_s_at	67	SH3-domain GRB2-like endophilin B1	SH3GLB1	-0.827405
212169_at	68	FK506 binding protein 9, 63 kDa	FKBP9	-0.519871
209596_at	69	matrix-remodelling associated 5	MXRA5	-0.326006
212544_at	70	zinc finger, HIT-type containing 3	ZNHIT3	0.357486
209682_at	71	Cbl proto-oncogene, E3 ubiquitin protein ligase B	CBLB	0.344492
221479_s_at	72	BCL2/adenovirus E1B 19kDa interacting protein 3-like	BNIP3L	-0.319279
209143_s_at	73	chloride channel, nucleotide-sensitive, 1A	CLNS1A	0.424904
212961_x_at	74	chromosome X open reading frame 40B	CXorf40B	-0.298437
209054_s_at	75	Wolf-Hirschhorn syndrome candidate 1	WHSC1	-0.31918
204441_s_at	76	polymerase (DNA directed), alpha 2, accessory subunit	POLA2	-0.269214
204159_at	77	cyclin-dependent kinase inhibitor 2C (p18, inhibits CDK4)	CDKN2C	-0.469655
213671_s_at	78	methionyl-tRNA synthetase	MARS	0.309767
205644_s_at	79	small nuclear ribonucleoprotein polypeptide G	SNRPG	-0.260083
218024_at	80	brain protein 44-like	BRP44L	-0.384907
202503_s_at	81	KIAA0101	KIAA0101	-0.245057
217907_at	82	mitochondrial ribosomal protein L18	MRPL18	-0.275738
214430_at	83	galactosidase, alpha	GLA	-0.491139
209563_x_at	84	calmodulin 1 (phosphorylase kinase, delta) /// calmodulin 2 (phosphorylase kinase, delta) /// calmodulin 3 (phosphorylase kinase, delta)	CALM1 /// CALM2 /// CALM3	0.452481
202183_s_at	85	kinesin family member 22	KIF22	-0.458368
218399_s_at	86	cell division cycle associated 4	CDCA4	-0.357774
205899_at	87	cyclin A1	CCNA1	0.350756
201114_x_at	88	proteasome (prosome, macropain) subunit, alpha type, 7	PSMA7	-0.336157
221675_s_at	89	choline phosphotransferase 1	CHPT1	-0.412198
221058_s_at	90	chemokine-like factor	CKLF	0.31478
204744_s_at	91	isoleucyl-tRNA synthetase	IARS	0.263409
204900_x_at	92	Sin3A-associated protein, 30kDa	SAP30	0.416523
217842_at	93	LUC7-like 2 (S. cerevisiae)	LUC7L2	-0.551408
206055_s_at	94	small nuclear ribonucleoprotein polypeptide A'	SNRPA1	0.250282
212832_s_at	95	cytoskeleton associated protein 5	CKAP5	-0.526802
208795_s_at	96	minichromosome maintenance complex component 7	MCM7	-0.576179
212247_at	97	nucleoporin 205kDa	NUP205	-0.35096
202483_s_at	98	RAN binding protein 1	RANBP1	-0.28091
209916_at	99	dehydrogenase E1 and transketolase domain containing 1	DHTKD1	0.386344
214079_at	100	dehydrogenase/reductase (SDR family) member 2	DHRS2	0.405636
200655_s_at	101	calmodulin 1 (phosphorylase kinase, delta) /// calmodulin 2 (phosphorylase kinase, delta) /// calmodulin 3 (phosphorylase kinase, delta)	CALM1 /// CALM2 /// CALM3	-0.355402
209974_s_at	102	budding uninhibited by benzimidazoles 3 homolog (yeast)	BUB3	0.346926
221521_s_at	103	GINS complex subunit 2 (Psf2 homolog)	GINS2	0.278638
218493_at	104	small nuclear ribonucleoprotein 25kDa (U11/U12)	SNRNP25	0.265352
218447_at	105	COX assembly mitochondrial protein 2 homolog (S. cerevisiae)	CMC2	0.30816
201695_s_at	106	purine nucleoside phosphorylase	PNP	-0.600199
208886_at	107	H1 histone family, member 0	H1F0	-0.561591
202735_at	108	emopamil binding protein (sterol isomerase)	EBP	0.242409
204752_x_at	109	poly (ADP-ribose) polymerase 2	PARP2	0.669364
205055_at	110	integrin, alpha E (antigen CD103, human mucosal lymphocyte antigen 1; alpha polypeptide)	ITGAE	-0.23807
210983_s_at	111	minichromosome maintenance complex component 7	MCM7	-0.538414
217755_at	112	hematological and neurological expressed 1	HN1	0.404693
202887_s_at	113	DNA-damage-inducible transcript 4	DDIT4	-0.339224
201714_at	114	tubulin, gamma 1	TUBG1	0.464067
201584_s_at	115	DEAD (Asp-Glu-Ala-Asp) box polypeptide 39A	DDX39A	0.608725
203270_at	116	deoxythymidylate kinase (thymidylate kinase)	DTYMK	0.327727
200753_x_at	117	serine/arginine-rich splicing factor 2	SRSF2	-0.37495
204817_at	118	extra spindle pole bodies homolog 1 (S. cerevisiae)	ESPL1	-0.289308
214882_s_at	119	serine/arginine-rich splicing factor 2	SRSF2	0.270008
206023_at	120	neuromedin U	NMU	-0.498673
213454_at	121	apoptosis-inducing, TAF9-like domain 1 /// APITD1-CORT readthrough	APITD1 /// APITD1-CORT	-0.479908
200754_x_at	122	serine/arginine-rich splicing factor 2	SRSF2	-0.38719
202705_at	123	cyclin B2	CCNB2	0.734299
204033_at	124	thyroid hormone receptor interactor 13	TRIP13	-0.490489
218741_at	125	centromere protein M	CENPM	0.307437
222039_at	126	kinesin family member 18B	KIF18B	-0.261762
219555_s_at	127	centromere protein N	CENPN	0.240804
213599_at	128	Opa interacting protein 5	OIP5	-0.436185
211040_x_at	129	G-2 and S-phase expressed 1	GTSE1	0.503762
201381_x_at	130	calcyclin binding protein	CACYBP	-0.331261
221520_s_at	131	cell division cycle associated 8	CDCA8	-0.243842
200830_at	132	proteasome (prosome, macropain) 26S subunit, non-ATPase, 2	PSMD2	-0.485311
208511_at	133	pituitary tumor-transforming 3, pseudogene	PTTG3P	0.257249
214086_s_at	134	poly (ADP-ribose) polymerase 2	PARP2	-0.400736
201577_at	135	NME/NM23 nucleoside diphosphate kinase 1	NME1	0.322533
203074_at	136	annexin A8 /// annexin A8-like 1 /// annexin A8-like 2	ANXA8 /// ANXA8L1 /// ANXA8L2	-0.243738
205909_at	137	polymerase (DNA directed), epsilon 2, accessory subunit	POLE2	0.333299
203967_at	138	cell division cycle 6 homolog (S. cerevisiae)	CDC6	-0.408188
202963_at	139	regulatory factor X, 5 (influences HLA class II expression)	RFX5	-0.220743
221591_s_at	140	family with sequence similarity 64, member A	FAM64A	-0.342287
213007_at	141	Fanconi anemia, complementation group I	FANCI	-0.51557
204822_at	142	TTK protein kinase	TTK	-0.369417
214141_x_at	143	serine/arginine-rich splicing factor 7	SRSF7	-0.395735
201897_s_at	144	CDC28 protein kinase regulatory subunit 1B	CKS1B	-0.454962
201710_at	145	v-myb myeloblastosis viral oncogene homolog (avian)-like 2	MYBL2	0.319428
204318_s_at	146	G-2 and S-phase expressed 1	GTSE1	-0.568905
201896_s_at	147	proline/serine-rich coiled-coil 1	PSRC1	0.299958
213911_s_at	148	H2A histone family, member Z	H2AFZ	0.387565
220651_s_at	149	minichromosome maintenance complex component 10	MCM10	0.279127
204126_s_at	150	cell division cycle 45 homolog (S. cerevisiae)	CDC45	-0.286287
203046_s_at	151	timeless homolog (Drosophila)	TIMELESS	-0.370167
210052_s_at	152	TPX2, microtubule-associated, homolog (Xenopus laevis)	TPX2	-0.252891
200650_s_at	153	lactate dehydrogenase A	LDHA	-0.253343
211519_s_at	154	kinesin family member 2C	KIF2C	-0.255337
222077_s_at	155	Rac GTPase activating protein 1	RACGAP1	0.250278
221436_s_at	156	cell division cycle associated 3	CDCA3	-0.361172
204244_s_at	157	DBF4 homolog (S. cerevisiae)	DBF4	-0.408953
221922_at	158	G-protein signaling modulator 2	GPSM2	-0.326337
209714_s_at	159	cyclin-dependent kinase inhibitor 3	CDKN3	-0.377626
201202_at	160	proliferating cell nuclear antigen	PCNA	0.221386
218350_s_at	161	geminin, DNA replication inhibitor	GMNN	-0.209865
206102_at	162	GINS complex subunit 1 (Psf1 homolog)	GINS1	0.371083
204825_at	163	maternal embryonic leucine zipper kinase	MELK	0.334434
212021_s_at	164	antigen identified by monoclonal antibody Ki-67	MKI67	0.328246
209608_s_at	165	acetyl-CoA acetyltransferase 2	ACAT2	0.351734
202954_at	166	ubiquitin-conjugating enzyme E2C	UBE2C	0.283281
205240_at	167	G-protein signaling modulator 2	GPSM2	0.22318
202580_x_at	168	forkhead box M1	FOXM1	-0.290531
204962_s_at	169	chromosome 2 open reading frame 18 /// centromere protein A	C2orf18 /// CENPA	-0.278726
208103_s_at	170	acidic (leucine-rich) nuclear phosphoprotein 32 family, member E	ANP32E	-0.376618
209642_at	171	budding uninhibited by benzimidazoles 1 homolog (yeast)	BUB1	0.240436
218009_s_at	172	protein regulator of cytokinesis 1	PRC1	-0.4693
218355_at	173	kinesin family member 4A	KIF4A	-0.519972
218755_at	174	kinesin family member 20A	KIF20A	-0.278744
203145_at	175	sperm associated antigen 5	SPAG5	-0.460574
202779_s_at	176	ubiquitin-conjugating enzyme E2S	UBE2S	-0.297279
218039_at	177	nucleolar and spindle associated protein 1	NUSAP1	0.193785
203418_at	178	cyclin A2	CCNA2	0.334938
202870_s_at	179	cell division cycle 20 homolog (S. cerevisiae)	CDC20	0.242151
211058_x_at	180	uncharacterized LOC100288366 /// tubulin, alpha 1b	LOC100288366 /// TUBA1B	0.20781
213226_at	181	cyclin A2	CCNA2	-0.693341
212639_x_at	182	uncharacterized LOC100288366 /// tubulin, alpha 1a /// tubulin, alpha 1b	LOC100288366 /// TUBA1A /// TUBA1B	-0.278451
209408_at	183	kinesin family member 2C	KIF2C	-0.430672
209773_s_at	184	ribonucleotide reductase M2	RRM2	0.256276
204092_s_at	185	aurora kinase A	AURKA	-0.329842
213646_x_at	186	uncharacterized LOC100288366 /// tubulin, alpha 1b	LOC100288366 /// TUBA1B	-0.472328
209251_x_at	187	tubulin, alpha 1c	TUBA1C	-0.331483
202589_at	188	thymidylate synthetase	TYMS	0.250688
202095_s_at	189	baculoviral IAP repeat containing 5	BIRC5	-0.236484
203554_x_at	190	pituitary tumor-transforming 1	PTTG1	0.235176
202094_at	191	baculoviral IAP repeat containing 5	BIRC5	-0.442936
211750_x_at	192	tubulin, alpha 1c	TUBA1C	0.315677
214710_s_at	193	cyclin B1	CCNB1	0.216719
204026_s_at	194	ZW10 interactor	ZWINT	-0.24727
201890_at	195	ribonucleotide reductase M2	RRM2	0.29497
208079_s_at	196	aurora kinase A	AURKA	0.288454
219148_at	197	PDZ binding kinase	PBK	0.382287
204170_s_at	198	CDC28 protein kinase regulatory subunit 2	CKS2	-0.521841
201090_x_at	199	uncharacterized LOC100288366 /// tubulin, alpha 1b	LOC100288366 /// TUBA1B	-0.250941
206463_s_at	200	dehydrogenase/reductase (SDR family) member 2	DHRS2	-0.30277
